# Supplementary material for: 10-Week Trajectories of Candidate Psychological Processes Differentially Predict Mental Health Gains from Online Dyadic versus Mindfulness Interventions: A Randomized Clinical Trial
Source: J Clin Med. 2024 Jun 3;13(11):3295. doi: 10.3390/jcm13113295 (PMC11172466; doi:10.3390/jcm13113295)
Supplement: Supplementary file 1 [file jcm-13-03295-s001.zip]

Archive with 5 entries (5 files):
- Figure S1.pdf
- S1 Mental Training Protocol CovSocial Project Phase 2.pdf
- Table S1.pdf
- Table S2.pdf
- Table S3.pdf
